# Supplementary material for: Dynamic Olfactometry and Oil Refinery Odour Samples: Application of a New Method for Occupational Risk Assessment
Source: Toxics. 2022 Apr 20;10(5):202. doi: 10.3390/toxics10050202 (PMC9144706; doi:10.3390/toxics10050202)
Supplement: Supplementary file 1 [file toxics-10-00202-s001.zip]

Archive with 1 entries (1 files):
- toxics-1652303-supplementary.pdf
